# Supplementary material for: Deciphering the First Mitochondrial Genome of the Liolophura Pilsbry, 1893 Genus: An Extensive Phylogenetic Study Within the Chitonidae Family
Source: Genes (Basel). 2025 May 20;16(5):606. doi: 10.3390/genes16050606 (PMC12111177; doi:10.3390/genes16050606)
Supplement: Supplementary file 1 [file genes-16-00606-s001.zip]

Archive with 3 entries (3 files):
- genes-3599025 supplementary/S1.xlsx
- genes-3599025 supplementary/S2.xls
- genes-3599025 supplementary/S3.xls
