# Supplementary material for: Deciphering the First Mitochondrial Genome of the Liolophura Pilsbry, 1893 Genus: An Extensive Phylogenetic Study Within the Chitonidae Family
Source: Genes (Basel). 2025 May 20;16(5):606. doi: 10.3390/genes16050606 (PMC12111177; doi:10.3390/genes16050606)
Supplement: Supplementary file 1 [file genes-16-00606-s001.zip › genes-3599025 supplementary/S1.xlsx]

## Sheet: table_iPTDkx
ID	Organism	Superfamily	Family	Genus	Length	AT%
NC_047426.1	Acanthochitona avicula	Chitonida	Acanthochitonidae	Acanthochitona	15203	68.6
NC_082305.1	Acanthochitona mahensis	Chitonida	Acanthochitonidae	Acanthochitona	15013	67.2
NC_087903.1	Acanthochitona defilippii	Chitonida	Acanthochitonidae	Acanthochitona	14999	71.7
PQ301026.1	Acanthochitona achates	Chitonida	Acanthochitonidae	Acanthochitona	15006	68.8
PQ301027.1	Acanthochitona circellata	Chitonida	Acanthochitonidae	Acanthochitona	14998	70.3
PQ301028.1	Acanthochitona rubrolineata	Chitonida	Acanthochitonidae	Acanthochitona	14986	70.3
KY824658.1	Chaetopleura apiculata	Chitonida	Chaetopleuridae	Chaetopleura	15108	72.8
NC_024173.1	Sypharochiton sinclairi	Chitonida	Chitonidae	Sypharochiton	15028	72.2
NC_024174.1	Sypharochiton pelliserpentis	Chitonida	Chitonidae	Sypharochiton	15048	72.5
NC_047425.1	Chiton albolineatus	Chitonida	Chitonidae	Chiton	14936	72.9
NC_068064.1	Acanthopleura loochooana	Chitonida	Chitonidae	Acanthopleura	15366	70.1
NC_072326.1	Liolophura japonica	Chitonida	Chitonidae	Liolophura	15209	69.3
NC_082877.1	Acanthopleura vaillantii	Chitonida	Chitonidae	Acanthopleura	15271	67.7
NC_046935.1	Lepidozona coreanica	Chitonida	Ischnochitonidae	Lepidozona	16572	70.2
NC_001636.1	Katharina tunicata	Chitonida	Mopaliidae	Katharina	15532	69.4
NC_026850.1	Cryptochiton stelleri	Chitonida	Mopaliidae	Cryptochiton	15082	70.5
NC_047424.1	Dendrochiton gothicus	Chitonida	Mopaliidae	Dendrochiton	15288	70.3
NC_068065.1	Mopalia retifera	Chitonida	Mopaliidae	Mopalia	14984	70.1
NC_085812.1	Plaxiphora tricolor	Chitonida	Mopaliidae	Plaxiphora	14909	71
OP994082.1	Schizochiton incisus	Chitonida	Schizochitonidae	Schizochiton	15615	68.7
NC_026848.1	Cyanoplax caverna	Chitonida	Tonicellidae	Cyanoplax	15141	74.3
NC_026849.1	Nuttallina californica	Chitonida	Tonicellidae	Nuttallina	15604	71
NC_047422.1	Leptochiton nexus	Lepidopleurida	Lepidopleuridae	Leptochiton	15488	68.9
NC_047423.1	Hanleyella oldroydi	Lepidopleurida	Lepidopleuridae	Hanleyella	15692	68
NC_047421.1	Nierstraszella lineata	Lepidopleurida	Nierstraszellidae	Nierstraszella	15765	68.9
NC_017612.1	Solemya velum	Solemyida	Solemyidae	Solemya	15660	68.1
