# Supplementary material for: Deciphering the First Mitochondrial Genome of the Liolophura Pilsbry, 1893 Genus: An Extensive Phylogenetic Study Within the Chitonidae Family
Source: Genes (Basel). 2025 May 20;16(5):606. doi: 10.3390/genes16050606 (PMC12111177; doi:10.3390/genes16050606)
Supplement: Supplementary file 1 [file genes-16-00606-s001.zip › genes-3599025 supplementary/S2.xls]

## Sheet: Sheet1
Supplementary Table 2.Genetic diversity (Pi) and the Ka/Ks ratio of each PCG among the L. japonica mitogenome.
Gene	Pi	Ka	Ks	Ka/Ks
atp6	0.67266	0.556717	1.14188	0.487546
atp8	0.59571	0.486054	1.30917	0.371267
cox1	0.4091	0.229025	1.55325	0.147449
cox2	0.6125	0.564117	0.815525	0.691722
cox3	0.53095	0.389975	0.570614	0.683431
cytb	0.4633	0.2729	0.516103	0.528771
nad1	0.48654	0.1193	0.548608	0.217459
nad2	0.46579	0.673222	1.20259	0.559809
nad3	0.42976	0.356267	0.612981	0.581204
nad4	0.4129	0.282483	0.698422	0.404459
nad4L	0.45597	0.35265	0.657494	0.536354
nad5	0.41327	0.532386	0.946092	0.562721
nad6	0.47587	0.439028	0.704269	0.62338
