# Supplementary material for: Deciphering the First Mitochondrial Genome of the Liolophura Pilsbry, 1893 Genus: An Extensive Phylogenetic Study Within the Chitonidae Family
Source: Genes (Basel). 2025 May 20;16(5):606. doi: 10.3390/genes16050606 (PMC12111177; doi:10.3390/genes16050606)
Supplement: Supplementary file 1 [file genes-16-00606-s001.zip › genes-3599025 supplementary/S3.xls]

## Sheet: Sheet1
Supplementary Table 3. The RSCU count in the L. japonica mitogenome.
AminoAcid	Symbol	Codon	No.	Percent	RSCU
A	Ala	GCU	105	0.0281	2.5
A	Ala	GCA	40	0.0107	0.95
A	Ala	GCC	12	0.0032	0.29
A	Ala	GCG	11	0.0029	0.26
C	Cys	UGU	43	0.0115	1.46
C	Cys	UGC	16	0.0043	0.54
D	Asp	GAU	57	0.0153	1.5
D	Asp	GAC	19	0.0051	0.5
E	Glu	GAA	62	0.0166	1.44
E	Glu	GAG	24	0.0064	0.56
F	Phe	UUU	340	0.0911	1.72
F	Phe	UUC	55	0.0147	0.28
G	Gly	GGA	102	0.0273	1.77
G	Gly	GGG	62	0.0166	1.08
G	Gly	GGU	43	0.0115	0.75
G	Gly	GGC	23	0.0062	0.4
H	His	CAU	60	0.0161	1.6
H	His	CAC	15	0.004	0.4
I	Ile	AUU	244	0.0654	1.82
I	Lys	AAA	82	0.022	1.2
I	Ile	AUA	110	0.0295	0.82
I	Lys	AAG	55	0.0147	0.8
I	Ile	AUC	49	0.0131	0.36
I	Leu	CUG	20	0.0054	0.24
L	Leu	UUA	227	0.0608	2.72
L	Leu	CUU	99	0.0265	1.19
L	Leu	UUG	85	0.0228	1.02
L	Leu	CUA	54	0.0145	0.65
L	Leu	CUC	16	0.0043	0.19
M	Met	AUG	47	0.0126	1
N	Asn	AAU	138	0.037	1.67
N	Asn	AAC	27	0.0072	0.33
P	Pro	CCU	66	0.0177	2.22
P	Pro	CCA	31	0.0083	1.04
P	Pro	CCC	11	0.0029	0.37
P	Pro	CCG	11	0.0029	0.37
Q	Gln	CAA	41	0.011	1.26
Q	Gln	CAG	24	0.0064	0.74
R	Arg	AGA	86	0.023	2.69
R	Arg	AGG	45	0.0121	1.41
R	Arg	CGA	28	0.0075	0.88
R	Arg	CGU	15	0.004	0.47
R	Arg	CGG	13	0.0035	0.41
R	Arg	CGC	5	0.0013	0.16
S	Ser	UCU	132	0.0354	2.55
S	Ser	AGU	64	0.0171	1.24
S	Ser	UCA	45	0.0121	0.87
S	Ser	AGC	27	0.0072	0.52
S	Ser	UCC	26	0.007	0.5
S	Ser	UCG	16	0.0043	0.31
Stop codon	*	UGA	86	0.023	1.8
Stop codon	*	UAA	33	0.0088	0.69
Stop codon	*	UAG	24	0.0064	0.5
T	Thr	ACU	67	0.0179	2.11
T	Thr	ACA	40	0.0107	1.26
T	Thr	ACC	11	0.0029	0.35
T	Thr	ACG	9	0.0024	0.28
V	Val	GUU	128	0.0343	2.12
V	Val	GUA	71	0.019	1.18
V	Val	GUG	24	0.0064	0.4
V	Val	GUC	18	0.0048	0.3
W	Trp	UGG	39	0.0104	1
Y	Tyr	UAU	130	0.0348	1.68
Y	Tyr	UAC	25	0.0067	0.32
